# Supplementary material for: ﻿Two new species of mimetic Pachyrhynchini (Coleoptera, Curculionidae, Entiminae) from Rizal, Luzon Island, Philippines
Source: Zookeys. 2025 Jul 15;1245:229–42. doi: 10.3897/zookeys.1245.155167 (PMC12284589; doi:10.3897/zookeys.1245.155167)
Supplement: XML Treatment for Eupachyrrhynchus joybelmonteae [file zookeys.1245.155167-treatment1.xml]

<!DOCTYPE tp:taxon-treatment
  PUBLIC "-//TaxonX//DTD Taxonomic Treatment Publishing DTD v0 20100105//EN" "tax-treatment-NSO.dtd">
<tp:taxon-treatment xmlns:tp="http://www.plazi.org/taxpub"><tp:treatment-meta><kwd-group><label>Taxon classification</label><kwd>
                <named-content content-type="kingdom">Animalia</named-content>
              </kwd><kwd>
                <named-content content-type="order">Coleoptera</named-content>
              </kwd><kwd>
                <named-content content-type="family">Curculionidae</named-content>
              </kwd></kwd-group><mixed-citation publication-type="journal"><person-group><name><surname>Cabras</surname><given-names>Analyn A.</given-names></name><name><surname>Estacio</surname><given-names>Randel D.</given-names></name><name><surname>Agbas</surname><given-names>Daven Jayson D.</given-names></name><name><surname>Obrial</surname><given-names>Graden G.</given-names></name></person-group><article-title>﻿Two new species of mimetic <tp:taxon-name><tp:taxon-name-part taxon-name-part-type="tribe">Pachyrhynchini</tp:taxon-name-part></tp:taxon-name> (<tp:taxon-name><tp:taxon-name-part taxon-name-part-type="order">Coleoptera</tp:taxon-name-part></tp:taxon-name>, <tp:taxon-name><tp:taxon-name-part taxon-name-part-type="family">Curculionidae</tp:taxon-name-part></tp:taxon-name>, <tp:taxon-name><tp:taxon-name-part taxon-name-part-type="subfamily">Entiminae</tp:taxon-name-part></tp:taxon-name>) from Rizal, Luzon Island, Philippines</article-title><source>Zookeys</source><day>15</day><month>07</month><year>2025</year><volume>1245</volume><fpage>229</fpage><lpage>242</lpage><pub-id pub-id-type="doi">10.3897/zookeys.1245.155167</pub-id></mixed-citation></tp:treatment-meta><tp:nomenclature><label>﻿</label><tp:taxon-name>
              <object-id xmlns:xlink="http://www.w3.org/1999/xlink" content-type="arpha" xlink:type="simple">AE432046-FCC4-50B5-9320-446D6DAB7DF9</object-id>
              <tp:taxon-name-part taxon-name-part-type="genus" reg="Eupachyrrhynchus">Eupachyrrhynchus</tp:taxon-name-part>
              <tp:taxon-name-part taxon-name-part-type="species" reg="joybelmonteae">joybelmonteae</tp:taxon-name-part>
              <object-id xmlns:xlink="http://www.w3.org/1999/xlink" content-type="zoobank" xlink:type="simple">https://zoobank.org/11B55DF3-13FC-4B4C-9C41-46B836CE42C8</object-id>
            </tp:taxon-name><tp:taxon-authority>Cabras, Estacio, Agbas &amp; Obrial</tp:taxon-authority><tp:taxon-status xmlns:xlink="http://www.w3.org/1999/xlink" xlink:type="simple">sp. nov.</tp:taxon-status><xref ref-type="fig" rid="F1">Figs 1A–D</xref><xref ref-type="fig" rid="F3">, 3A</xref><xref ref-type="fig" rid="F4">, 4D</xref></tp:nomenclature><tp:treatment-sec sec-type="type material" id="SECID0E3LAC"><title>Type material.</title><p><bold><italic>Holotype</italic></bold> (Fig. <xref ref-type="fig" rid="F1">1A, C</xref>), • male: “Philippines – Luzon Island, Tanay, Rizal/ 27 iii, 2024 / leg. R. Estacio (typed on white card) // HOLOTYPE male / <italic><tp:taxon-name><tp:taxon-name-part taxon-name-part-type="genus" reg="Eupachyrrhynchus">Eupachyrrhynchus</tp:taxon-name-part><tp:taxon-name-part taxon-name-part-type="species" reg="joybelmonteae">joybelmonteae</tp:taxon-name-part></tp:taxon-name></italic> sp. nov. / CABRAS, ESTACIO, AGBAS &amp; OBRIAL 2025 (typed on red card)” presently in <abbrev xmlns:xlink="http://www.w3.org/1999/xlink" content-type="institution" xlink:title="Terrestrial Invertebrate Research Laboratory, Davao Oriental State University, City of Mati, Philippines" id="ABBRID0EWMAC" xlink:type="simple">TIRL</abbrev> to be deposited in <abbrev xmlns:xlink="http://www.w3.org/1999/xlink" content-type="institution" xlink:title="Philippine National Museum" id="ABBRID0E2MAC" xlink:type="simple">PNM</abbrev>. <bold><italic>Paratypes</italic></bold> • 7 ♂♂, 2 ♀♀ (4♂♂, 1♀ presently at <abbrev xmlns:xlink="http://www.w3.org/1999/xlink" xlink:title="Daven and Graden Private Collection, Mati, Philippines" id="ABBRID0EDNAC" xlink:type="simple">DGC</abbrev>; 3 ♂♂, 1♀ presently at <abbrev xmlns:xlink="http://www.w3.org/1999/xlink" xlink:title="Private collection of Randel Estacio, Quezon City University, Quezon City, Philippines" id="ABBRID0EHNAC" xlink:type="simple">REQP</abbrev>). Same data as holotype.</p><fig id="F1" position="float" orientation="portrait"><object-id xmlns:xlink="http://www.w3.org/1999/xlink" content-type="doi" xlink:type="simple">10.3897/zookeys.1245.155167.figure1</object-id><object-id xmlns:xlink="http://www.w3.org/1999/xlink" content-type="arpha" xlink:type="simple">BC281B32-E371-54D3-859B-00AE65503140</object-id><label>Figure 1.</label><caption><p><italic><tp:taxon-name><tp:taxon-name-part taxon-name-part-type="genus" reg="Eupachyrrhynchus">Eupachyrrhynchus</tp:taxon-name-part><tp:taxon-name-part taxon-name-part-type="species" reg="joybelmonteae">joybelmonteae</tp:taxon-name-part></tp:taxon-name></italic> Cabras, Estacio, Agbas &amp; Obrial, sp. nov.: <bold>A.</bold> Male holotype, dorsal habitus; <bold>B.</bold> Female paratype, dorsal habitus; <bold>C.</bold> Male, lateral habitus; <bold>D.</bold> Female, lateral habitus.</p></caption><graphic xmlns:xlink="http://www.w3.org/1999/xlink" xlink:href="zookeys-1245-229_article-155167__-g001.jpg" position="float" orientation="portrait" xlink:type="simple" id="oo_1374534.jpg"><uri content-type="original_file" xlink:type="simple">https://binary.pensoft.net/fig/1374534</uri></graphic></fig></tp:treatment-sec><tp:treatment-sec sec-type="Paratype deposition" id="SECID0ELOAC"><title>Paratype deposition.</title><p>1 ♂ and 1 ♀, <abbrev xmlns:xlink="http://www.w3.org/1999/xlink" xlink:title="Daven and Graden Private Collection, Mati, Philippines" id="ABBRID0EROAC" xlink:type="simple">DGC</abbrev>; 1 ♂, <abbrev xmlns:xlink="http://www.w3.org/1999/xlink" content-type="institution" xlink:title="Milton Medina Collection, Tagum, Philippines" id="ABBRID0EVOAC" xlink:type="simple">MMCP</abbrev>; 1 ♂, to be deposited in SNHC; 1 ♂ and 1 ♀, <abbrev xmlns:xlink="http://www.w3.org/1999/xlink" xlink:title="Private collection of Randel Estacio, Quezon City University, Quezon City, Philippines" id="ABBRID0E1OAC" xlink:type="simple">REQP</abbrev>; 1 ♂, currently in <abbrev xmlns:xlink="http://www.w3.org/1999/xlink" xlink:title="Private collection of Randel Estacio, Quezon City University, Quezon City, Philippines" id="ABBRID0E5OAC" xlink:type="simple">REQP</abbrev>, to be deposited in CMN; 1 ♂, currently at <abbrev xmlns:xlink="http://www.w3.org/1999/xlink" xlink:title="Private collection of Randel Estacio, Quezon City University, Quezon City, Philippines" id="ABBRID0ECPAC" xlink:type="simple">REQP</abbrev>, to be deposited in CAS; 1 ♂, currently in <abbrev xmlns:xlink="http://www.w3.org/1999/xlink" xlink:title="Daven and Graden Private Collection, Mati, Philippines" id="ABBRID0EGPAC" xlink:type="simple">DGC</abbrev>, to be deposited in <abbrev xmlns:xlink="http://www.w3.org/1999/xlink" content-type="institution" xlink:title="Daugavpils University Beetle Collection, Daugavpils, Latvia" id="ABBRID0EKPAC" xlink:type="simple">DUBC</abbrev>.</p></tp:treatment-sec><tp:treatment-sec sec-type="description" id="SECID0EPPAC"><title>Description.</title><p><bold>Male.</bold> Dimensions: <abbrev xmlns:xlink="http://www.w3.org/1999/xlink" xlink:title="body length, from the apical margin of the pronotum to the apex of the elytra" id="ABBRID0EXPAC" xlink:type="simple">LB</abbrev>: 11.5– 2.3 mm (HT: 11.5 mm). <abbrev xmlns:xlink="http://www.w3.org/1999/xlink" xlink:title="length of the rostrum" id="ABBRID0E2PAC" xlink:type="simple">LR</abbrev>: 2.1–2.3 mm (HT: 2.1 mm). <abbrev xmlns:xlink="http://www.w3.org/1999/xlink" xlink:title="maximum width across the rostrum" id="ABBRID0EAAAE" xlink:type="simple">WR</abbrev>: 1.6–2.0 mm (HT: 1.6 mm). <abbrev xmlns:xlink="http://www.w3.org/1999/xlink" xlink:title="pronotal length, from the base to apex along the midline" id="ABBRID0EEAAE" xlink:type="simple">LP</abbrev>: 3.5–3.7 mm (HT: 3.7 mm). <abbrev xmlns:xlink="http://www.w3.org/1999/xlink" xlink:title="maximum width across the pronotum" id="ABBRID0EIAAE" xlink:type="simple">WP</abbrev>: 3.3–3.8 mm (HT: 3.8 mm). <abbrev xmlns:xlink="http://www.w3.org/1999/xlink" xlink:title="elytral length, from the level of the basal margins to the apex of the elytra" id="ABBRID0EMAAE" xlink:type="simple">LE</abbrev>: 8.0–8.5 mm (HT: 8.0 mm). <abbrev xmlns:xlink="http://www.w3.org/1999/xlink" xlink:title="maximum width across the elytra" id="ABBRID0EQAAE" xlink:type="simple">WE</abbrev>: 6.0–6.5 mm (HT: 6.0 mm). <italic>N</italic> = 7.</p></tp:treatment-sec><tp:treatment-sec sec-type="diagnosis" id="SECID0EWAAE"><title>Diagnosis.</title><p><italic><tp:taxon-name><tp:taxon-name-part taxon-name-part-type="genus" reg="Eupachyrrhynchus">Eupachyrrhynchus</tp:taxon-name-part><tp:taxon-name-part taxon-name-part-type="species" reg="joybelmonteae">joybelmonteae</tp:taxon-name-part></tp:taxon-name></italic> sp. nov. closely resembles <italic><tp:taxon-name><tp:taxon-name-part taxon-name-part-type="genus" reg="Eupachyrrhynchus">E.</tp:taxon-name-part><tp:taxon-name-part taxon-name-part-type="species" reg="rukmaneae">rukmaneae</tp:taxon-name-part></tp:taxon-name></italic> Barsevskis, 2016, but can easily be distinguished by its unique elytral markings (Fig. <xref ref-type="fig" rid="F3">3</xref>) and based on the following characters: rostrum of <italic><tp:taxon-name><tp:taxon-name-part taxon-name-part-type="genus" reg="Eupachyrrhynchus">E.</tp:taxon-name-part><tp:taxon-name-part taxon-name-part-type="species" reg="joybelmonteae">joybelmonteae</tp:taxon-name-part></tp:taxon-name></italic> sp. nov. with cordate-shaped depression (as compared to <italic><tp:taxon-name><tp:taxon-name-part taxon-name-part-type="genus" reg="Eupachyrrhynchus">E.</tp:taxon-name-part><tp:taxon-name-part taxon-name-part-type="species" reg="rukmaneae">rukmaneae</tp:taxon-name-part></tp:taxon-name></italic>, with deep, elongated groove-shaped impression); prothorax bell-shaped (as compared to <italic><tp:taxon-name><tp:taxon-name-part taxon-name-part-type="genus" reg="Eupachyrrhynchus">E.</tp:taxon-name-part><tp:taxon-name-part taxon-name-part-type="species" reg="rukmaneae">rukmaneae</tp:taxon-name-part></tp:taxon-name></italic> subspherical); and elytra with fine striae punctures (as compared to <italic><tp:taxon-name><tp:taxon-name-part taxon-name-part-type="genus" reg="Eupachyrrhynchus">E.</tp:taxon-name-part><tp:taxon-name-part taxon-name-part-type="species" reg="rukmaneae">rukmaneae</tp:taxon-name-part></tp:taxon-name></italic>, coarsely striaepunctate). Male genitalia are shown in Fig. <xref ref-type="fig" rid="F2">2A−C</xref>.</p><fig id="F2" position="float" orientation="portrait"><object-id xmlns:xlink="http://www.w3.org/1999/xlink" content-type="doi" xlink:type="simple">10.3897/zookeys.1245.155167.figure2</object-id><object-id xmlns:xlink="http://www.w3.org/1999/xlink" content-type="arpha" xlink:type="simple">E8ADD9E5-2D7B-55A3-B265-9D610E9DA544</object-id><label>Figure 2.</label><caption><p>Male genitalia of <italic><tp:taxon-name><tp:taxon-name-part taxon-name-part-type="genus" reg="Eupachyrrhynchus">Eupachyrrhynchus</tp:taxon-name-part><tp:taxon-name-part taxon-name-part-type="species" reg="joybelmonteae">joybelmonteae</tp:taxon-name-part></tp:taxon-name></italic> Cabras, Estacio, Agbas &amp; Obrial, sp. nov. and female terminalia of <tp:taxon-name><tp:taxon-name-part taxon-name-part-type="genus" reg="Metapocyrtus">Metapocyrtus</tp:taxon-name-part> (<tp:taxon-name-part taxon-name-part-type="subgenus" reg="Metapocyrtus">Metapocyrtus</tp:taxon-name-part>) <tp:taxon-name-part taxon-name-part-type="species" reg="daraitanensis">daraitanensis</tp:taxon-name-part></tp:taxon-name> Cabras, Estacio, Agbas &amp; Obrial, sp. nov.: <bold>A−D.</bold><italic><tp:taxon-name><tp:taxon-name-part taxon-name-part-type="genus" reg="Eupachyrrhynchus">E.</tp:taxon-name-part><tp:taxon-name-part taxon-name-part-type="species" reg="joybelmonteae">joybelmonteae</tp:taxon-name-part></tp:taxon-name></italic> sp. nov.: <bold>A.</bold> Aedeagus, dorsal view; <bold>B.</bold> Idem, lateral view; <bold>C.</bold> Sternite IX in dorsal view; <bold>D−F.</bold><tp:taxon-name><tp:taxon-name-part taxon-name-part-type="genus" reg="Metapocyrtus">Metapocyrtus</tp:taxon-name-part> (<tp:taxon-name-part taxon-name-part-type="subgenus" reg="Metapocyrtus">Metapocyrtus</tp:taxon-name-part>) <tp:taxon-name-part taxon-name-part-type="species" reg="daraitanensis">daraitanensis</tp:taxon-name-part></tp:taxon-name> Cabras, Estacio, Agbas &amp; Obrial, sp. nov.: <bold>D.</bold> Ovipositor; <bold>E.</bold> Spermatheca; <bold>F.</bold> Sternite VIII.</p></caption><graphic xmlns:xlink="http://www.w3.org/1999/xlink" xlink:href="zookeys-1245-229_article-155167__-g002.jpg" position="float" orientation="portrait" xlink:type="simple" id="oo_1374535.jpg"><uri content-type="original_file" xlink:type="simple">https://binary.pensoft.net/fig/1374535</uri></graphic></fig><fig id="F3" position="float" orientation="portrait"><object-id xmlns:xlink="http://www.w3.org/1999/xlink" content-type="doi" xlink:type="simple">10.3897/zookeys.1245.155167.figure3</object-id><object-id xmlns:xlink="http://www.w3.org/1999/xlink" content-type="arpha" xlink:type="simple">87FB26A3-9247-5245-AFD1-F800189916F9</object-id><label>Figure 3.</label><caption><p>Habitus of <italic><tp:taxon-name><tp:taxon-name-part taxon-name-part-type="genus" reg="Eupachyrrhynchus">Eupachyrrhynchus</tp:taxon-name-part></tp:taxon-name></italic> spp. <bold>A.</bold><italic><tp:taxon-name><tp:taxon-name-part taxon-name-part-type="genus" reg="Eupachyrrhynchus">E.</tp:taxon-name-part><tp:taxon-name-part taxon-name-part-type="species" reg="joybelmonteae">joybelmonteae</tp:taxon-name-part></tp:taxon-name></italic> Cabras, Estacio, Agbas &amp; Obrial, sp. nov.; <bold>B.</bold><italic><tp:taxon-name><tp:taxon-name-part taxon-name-part-type="genus" reg="Eupachyrrhynchus">E.</tp:taxon-name-part><tp:taxon-name-part taxon-name-part-type="species" reg="rukmaneae">rukmaneae</tp:taxon-name-part></tp:taxon-name></italic>.</p></caption><graphic xmlns:xlink="http://www.w3.org/1999/xlink" xlink:href="zookeys-1245-229_article-155167__-g003.jpg" position="float" orientation="portrait" xlink:type="simple" id="oo_1374536.jpg"><uri content-type="original_file" xlink:type="simple">https://binary.pensoft.net/fig/1374536</uri></graphic></fig></tp:treatment-sec><tp:treatment-sec sec-type="description" id="SECID0EDHAE"><title>Description.</title><p>Body medium size (11.5 mm to 12.3 mm). Integuments black. Body surface, rostrum, head, legs, and underside with a weak luster. Head with sparse and minute punctures; forehead between eyes flat; lateroventral side below the eyes with a few sparse appressed piliform and elliptical, peach scales. Eyes weakly convex, almost flattish, not prominent from the outline of head as viewed dorsally. <bold><italic>Rostrum</italic></bold> continuous with the head, mostly minutely punctate, some punctures have short setae; almost as long as wide (<abbrev xmlns:xlink="http://www.w3.org/1999/xlink" xlink:title="length of the rostrum" id="ABBRID0EMHAE" xlink:type="simple">LR</abbrev> 2.0 mm; <abbrev xmlns:xlink="http://www.w3.org/1999/xlink" xlink:title="maximum width across the rostrum" id="ABBRID0EQHAE" xlink:type="simple">WR</abbrev> 1.6 mm); dorsum with a short midline furrow extending until basal half and a shallow cordate-shaped depression; dorsal contour in lateral view almost flat and subapically gradually declined towards apex; lateral contour in dorsal view slightly constricted at base and weakly widened anteriorly, widest at apex; dorsolateral margin oblique, and apex with short yellowish setae. Antennal scape slightly curved, thin at base and slightly widens towards apex with appressed setae. Funicle 7-segmented subequal to scape, covered with suberect setae. Antennal segment I slightly longer than II, three times longer than wide; segment III slightly longer than IV-VI, slightly longer than wide; segments 4–6 nearly as long as wide, and segment 7 slightly wider than long, wider than segments III-VI; club sub-ellipsoidal, nearly three times longer than wide. <bold><italic>Prothorax</italic></bold> sub-cylindrical as viewed dorsally, basal margin wider than apical margin, as long as wide (<abbrev xmlns:xlink="http://www.w3.org/1999/xlink" xlink:title="pronotal length, from the base to apex along the midline" id="ABBRID0EXHAE" xlink:type="simple">LP</abbrev> 3.7 mm; <abbrev xmlns:xlink="http://www.w3.org/1999/xlink" xlink:title="maximum width across the pronotum" id="ABBRID0E2HAE" xlink:type="simple">WP</abbrev> 3.8 mm), mostly smooth with very minute punctures and scaly marks on the apical and lateral margin. Pronotum with the following scaly marking of round, appressed, and contiguous pale-yellow ochre scales: a) thin stripes along apical margin, and b) thin stripe along lateral margin before coxae. <bold><italic>Elytra</italic></bold> ovate, longer than wide (<abbrev xmlns:xlink="http://www.w3.org/1999/xlink" xlink:title="elytral length, from the level of the basal margins to the apex of the elytra" id="ABBRID0ECIAE" xlink:type="simple">LE</abbrev> 8.0 mm / <abbrev xmlns:xlink="http://www.w3.org/1999/xlink" xlink:title="maximum width across the elytra" id="ABBRID0EGIAE" xlink:type="simple">WE</abbrev> 6.0 mm), wider and twice longer than prothorax (<abbrev xmlns:xlink="http://www.w3.org/1999/xlink" xlink:title="maximum width across the elytra" id="ABBRID0EKIAE" xlink:type="simple">WE</abbrev> 6.0 mm; <abbrev xmlns:xlink="http://www.w3.org/1999/xlink" xlink:title="maximum width across the pronotum" id="ABBRID0EOIAE" xlink:type="simple">WP</abbrev> 3.8 mm; <abbrev xmlns:xlink="http://www.w3.org/1999/xlink" xlink:title="elytral length, from the level of the basal margins to the apex of the elytra" id="ABBRID0ESIAE" xlink:type="simple">LE</abbrev> 8.0 mm; <abbrev xmlns:xlink="http://www.w3.org/1999/xlink" xlink:title="pronotal length, from the base to apex along the midline" id="ABBRID0EWIAE" xlink:type="simple">LP</abbrev> 3.7 mm), body surface striate punctate with punctures distinct and evenly spaced from each other. Elytra with the following scaly markings of round, appressed, and contiguous pale yellow ochre scales: a) thin stripe at basal margin, b) longitudinal stripe on interval 3 extended from base to apex, c) thin stripe along lateral margin, confluent with the basal stripe and on interval 3 along middle, d) two small premedial patches on dorsolateral surface, e) three short stripes at the apicad on dorsolateral surface, one short subdorsal, one medium size on dorsolateral surface, and one just above the lateral margin, and f) small dots along suture at the base of apical declivity. Dorsal contour in lateral view flattish with abrupt apical declivity, lateral contour widened as viewed dorsally, uniformly arcuate on sides, widest at middle.</p><p><bold><italic>Legs</italic></bold> with moderately clavate femora. Femora black, sparsely covered with minute setae. Tibiae covered with appressed, minute setae on external surface; internal margin with brown suberect setae. Tibiae denticulated and mucronate at apex. Tarsi with moderately long suberect and sparse setae; tarsomere 1 subtriangular, wider than long, nearly as long as tarsomere 2; tarsomere 2 short, narrowly subtriangular, almost 2.5× wider than long; tarsomere 3 bilobed, subequal in length with tarsomere 1, longer than tarsomere 2; tarsomere 5 longer than tarsomere 1; tarsal claws free.</p><p><bold><italic>Coxae</italic></bold> with sparse, very minute, appressed setae. Mesoventrite with sparse, very minute, appressed setae; mesepesternite with a patch of appressed, imbricate, and peach scales; metaventrite with sparse and minute setae and a patch of appressed, imbricate, pale-yellow ochre scales on distal ends. Ventrite I and II connate at middle; Ventrite II weakly convex, III-V well separated; Ventrite I-V with minute pubescence; and Ventrite V flat and with minute punctures and short pubescence posteriorly. Male genetalia and sterninte IX (Fig. <xref ref-type="fig" rid="F2">2A−C</xref>).</p><p><bold>Female.</bold><abbrev xmlns:xlink="http://www.w3.org/1999/xlink" xlink:title="body length, from the apical margin of the pronotum to the apex of the elytra" id="ABBRID0EQJAE" xlink:type="simple">LB</abbrev>: 11.1 mm – 13.5 mm. <abbrev xmlns:xlink="http://www.w3.org/1999/xlink" xlink:title="length of the rostrum" id="ABBRID0EUJAE" xlink:type="simple">LR</abbrev>: 1.7 mm – 2.2 mm. <abbrev xmlns:xlink="http://www.w3.org/1999/xlink" xlink:title="maximum width across the rostrum" id="ABBRID0EYJAE" xlink:type="simple">WR</abbrev>: 1.5 mm. <abbrev xmlns:xlink="http://www.w3.org/1999/xlink" xlink:title="pronotal length, from the base to apex along the midline" id="ABBRID0E3JAE" xlink:type="simple">LP</abbrev>: 3.8 mm – 4.0 mm. <abbrev xmlns:xlink="http://www.w3.org/1999/xlink" xlink:title="maximum width across the pronotum" id="ABBRID0EAKAE" xlink:type="simple">WP</abbrev>: 3.5–4.0 mm. <abbrev xmlns:xlink="http://www.w3.org/1999/xlink" xlink:title="elytral length, from the level of the basal margins to the apex of the elytra" id="ABBRID0EEKAE" xlink:type="simple">LE</abbrev>: 8.0 mm – 9.5 mm. <abbrev xmlns:xlink="http://www.w3.org/1999/xlink" xlink:title="maximum width across the elytra" id="ABBRID0EIKAE" xlink:type="simple">WE</abbrev>: 5.7 mm – 6.5 mm. <italic>N</italic> = 2. Habitus as shown in Fig. <xref ref-type="fig" rid="F1">1B, D</xref>. Female is very similar to the male but differs in the following characteristics: a) Ventrite 1 and 2 connate throughout, lustrous, and convex, b) Ventrite V convex at middle with depression on sides, c) apex of Ventrite 5 sub-hemispherical, and d) apex of elytra with projection, tarsi different as per genus character.</p></tp:treatment-sec><tp:treatment-sec sec-type="etymology" id="SECID0ESKAE"><title>Etymology.</title><p><italic>Eupachyrrhynchus joybelmonteae</italic> Cabras, Estacio, Agbas &amp; Obrial, sp. nov. is named after the 11<sup>th</sup> mayor of Quezon City, Hon. Mayor Maria Josefina Tanya “Joy” Go Belmonte. She has been named one of the 2023 Champions of the Earth by the United Nations Environment Programme (<abbrev xmlns:xlink="http://www.w3.org/1999/xlink" xlink:title="United Nations Environment Programme" id="ABBRID0E3KAE" xlink:type="simple">UNEP</abbrev>) for her leadership and policy achievements in curbing plastic pollution and greening Quezon City.</p></tp:treatment-sec><tp:treatment-sec sec-type="distribution" id="SECID0EALAE"><title>Distribution.</title><p><italic><tp:taxon-name><tp:taxon-name-part taxon-name-part-type="genus" reg="Eupachyrrhynchus">Eupachyrrhynchus</tp:taxon-name-part><tp:taxon-name-part taxon-name-part-type="species" reg="joybelmonteae">joybelmonteae</tp:taxon-name-part></tp:taxon-name></italic> Cabras, Estacio, Agbas &amp; Obrial, sp. nov. is known so far from its type locality in Tanay, Rizal.</p></tp:treatment-sec><tp:treatment-sec><!--Section generated to contain objects referenced in tp:taxon-treatment.--><fig id="F4" position="float" orientation="portrait"><object-id xmlns:xlink="http://www.w3.org/1999/xlink" content-type="doi" xlink:type="simple">10.3897/zookeys.1245.155167.figure4</object-id><object-id xmlns:xlink="http://www.w3.org/1999/xlink" content-type="arpha" xlink:type="simple">BFF09348-8DC7-57D7-A1D6-2862C2BB8BF0</object-id><label>Figure 4.</label><caption><p>Habitus of <tp:taxon-name><tp:taxon-name-part taxon-name-part-type="genus" reg="Metapocyrtus">Metapocyrtus</tp:taxon-name-part> (<tp:taxon-name-part taxon-name-part-type="subgenus" reg="Metapocyrtus">Metapocyrtus</tp:taxon-name-part>) <tp:taxon-name-part taxon-name-part-type="species" reg="daraitanensis">daraitanensis</tp:taxon-name-part></tp:taxon-name> Cabras, Estacio, Agbas &amp; Obrial, sp. nov. <bold>A.</bold> Dorsal; <bold>B.</bold> Ditto, lateral.</p></caption><graphic xmlns:xlink="http://www.w3.org/1999/xlink" xlink:href="zookeys-1245-229_article-155167__-g004.jpg" position="float" orientation="portrait" xlink:type="simple" id="oo_1374537.jpg"><uri content-type="original_file" xlink:type="simple">https://binary.pensoft.net/fig/1374537</uri></graphic></fig></tp:treatment-sec></tp:taxon-treatment>
