# Supplementary material for: ﻿Two new species of mimetic Pachyrhynchini (Coleoptera, Curculionidae, Entiminae) from Rizal, Luzon Island, Philippines
Source: Zookeys. 2025 Jul 15;1245:229–42. doi: 10.3897/zookeys.1245.155167 (PMC12284589; doi:10.3897/zookeys.1245.155167)
Supplement: XML Treatment for Metapocyrtus (Metapocyrtus) daraitanensis [file zookeys.1245.155167-treatment2.xml]

<!DOCTYPE tp:taxon-treatment
  PUBLIC "-//TaxonX//DTD Taxonomic Treatment Publishing DTD v0 20100105//EN" "tax-treatment-NSO.dtd">
<tp:taxon-treatment xmlns:tp="http://www.plazi.org/taxpub"><tp:treatment-meta><kwd-group><label>Taxon classification</label><kwd>
                <named-content content-type="kingdom">Animalia</named-content>
              </kwd><kwd>
                <named-content content-type="order">Coleoptera</named-content>
              </kwd><kwd>
                <named-content content-type="family">Curculionidae</named-content>
              </kwd></kwd-group><mixed-citation publication-type="journal"><person-group><name><surname>Cabras</surname><given-names>Analyn A.</given-names></name><name><surname>Estacio</surname><given-names>Randel D.</given-names></name><name><surname>Agbas</surname><given-names>Daven Jayson D.</given-names></name><name><surname>Obrial</surname><given-names>Graden G.</given-names></name></person-group><article-title>﻿Two new species of mimetic <tp:taxon-name><tp:taxon-name-part taxon-name-part-type="tribe">Pachyrhynchini</tp:taxon-name-part></tp:taxon-name> (<tp:taxon-name><tp:taxon-name-part taxon-name-part-type="order">Coleoptera</tp:taxon-name-part></tp:taxon-name>, <tp:taxon-name><tp:taxon-name-part taxon-name-part-type="family">Curculionidae</tp:taxon-name-part></tp:taxon-name>, <tp:taxon-name><tp:taxon-name-part taxon-name-part-type="subfamily">Entiminae</tp:taxon-name-part></tp:taxon-name>) from Rizal, Luzon Island, Philippines</article-title><source>Zookeys</source><day>15</day><month>07</month><year>2025</year><volume>1245</volume><fpage>229</fpage><lpage>242</lpage><pub-id pub-id-type="doi">10.3897/zookeys.1245.155167</pub-id></mixed-citation></tp:treatment-meta><tp:nomenclature><label>﻿</label><tp:taxon-name><object-id xmlns:xlink="http://www.w3.org/1999/xlink" content-type="arpha" xlink:type="simple">7CDFCA90-CE67-5B5F-9866-BF326B1B91E2</object-id><tp:taxon-name-part taxon-name-part-type="genus" reg="Metapocyrtus">Metapocyrtus</tp:taxon-name-part> (<tp:taxon-name-part taxon-name-part-type="subgenus" reg="Metapocyrtus">Metapocyrtus</tp:taxon-name-part>) <tp:taxon-name-part taxon-name-part-type="species" reg="daraitanensis">daraitanensis</tp:taxon-name-part><object-id xmlns:xlink="http://www.w3.org/1999/xlink" content-type="zoobank" xlink:type="simple">https://zoobank.org/489AC77C-212C-4ED6-8300-3D09B93A39C7</object-id></tp:taxon-name><tp:taxon-authority>Cabras, Estacio, Agbas &amp; Obrial</tp:taxon-authority><tp:taxon-status xmlns:xlink="http://www.w3.org/1999/xlink" xlink:type="simple">sp. nov.</tp:taxon-status><xref ref-type="fig" rid="F3">Figs 3A, B</xref><xref ref-type="fig" rid="F4">, 4A</xref></tp:nomenclature><tp:treatment-sec sec-type="type material" id="SECID0EFNAE"><title>Type material.</title><p><bold><italic>Holotype</italic></bold> (Fig. <xref ref-type="fig" rid="F1">1A, B</xref>), • female: “Philippines – Luzon Island, Tanay, Rizal, Brgy. Daraitan/ 27 iii, 2024 / leg. R. Estacio (typed on white card) // HOLOTYPE female / <tp:taxon-name><tp:taxon-name-part taxon-name-part-type="genus" reg="Metapocyrtus">Metapocyrtus</tp:taxon-name-part> (<tp:taxon-name-part taxon-name-part-type="subgenus" reg="Metapocyrtus">Metapocyrtus</tp:taxon-name-part>) <tp:taxon-name-part taxon-name-part-type="species" reg="daraitanensis">daraitanensis</tp:taxon-name-part></tp:taxon-name> sp. nov. / CABRAS, ESTACIO, AGBAS &amp; OBRIAL 2025 (typed on red card),” presently in <abbrev xmlns:xlink="http://www.w3.org/1999/xlink" content-type="institution" xlink:title="Terrestrial Invertebrate Research Laboratory, Davao Oriental State University, City of Mati, Philippines" id="ABBRID0ECOAE" xlink:type="simple">TIRL</abbrev> to be deposited in <abbrev xmlns:xlink="http://www.w3.org/1999/xlink" content-type="institution" xlink:title="Philippine National Museum" id="ABBRID0EHOAE" xlink:type="simple">PNM</abbrev>.</p></tp:treatment-sec><tp:treatment-sec sec-type="description" id="SECID0EMOAE"><title>Description.</title><p><bold>Female.</bold> Dimensions: <abbrev xmlns:xlink="http://www.w3.org/1999/xlink" xlink:title="body length, from the apical margin of the pronotum to the apex of the elytra" id="ABBRID0EUOAE" xlink:type="simple">LB</abbrev>: 9.5 mm. <abbrev xmlns:xlink="http://www.w3.org/1999/xlink" xlink:title="length of the rostrum" id="ABBRID0EYOAE" xlink:type="simple">LR</abbrev>: 1.8 mm. <abbrev xmlns:xlink="http://www.w3.org/1999/xlink" xlink:title="maximum width across the rostrum" id="ABBRID0E3OAE" xlink:type="simple">WR</abbrev>: 1.4 mm. <abbrev xmlns:xlink="http://www.w3.org/1999/xlink" xlink:title="pronotal length, from the base to apex along the midline" id="ABBRID0EAPAE" xlink:type="simple">LP</abbrev>: 2.7 mm. <abbrev xmlns:xlink="http://www.w3.org/1999/xlink" xlink:title="maximum width across the pronotum" id="ABBRID0EEPAE" xlink:type="simple">WP</abbrev>: 3.5 mm. <abbrev xmlns:xlink="http://www.w3.org/1999/xlink" xlink:title="elytral length, from the level of the basal margins to the apex of the elytra" id="ABBRID0EIPAE" xlink:type="simple">LE</abbrev>: 6.3 mm. <abbrev xmlns:xlink="http://www.w3.org/1999/xlink" xlink:title="maximum width across the elytra" id="ABBRID0EMPAE" xlink:type="simple">WE</abbrev>: 5.3 mm. <italic>N</italic> = 1.</p></tp:treatment-sec><tp:treatment-sec sec-type="diagnosis" id="SECID0ESPAE"><title>Diagnosis.</title><p><tp:taxon-name><tp:taxon-name-part taxon-name-part-type="genus" reg="Metapocyrtus">Metapocyrtus</tp:taxon-name-part> (<tp:taxon-name-part taxon-name-part-type="subgenus" reg="Metapocyrtus">Metapocyrtus</tp:taxon-name-part>) <tp:taxon-name-part taxon-name-part-type="species" reg="daraitanensis">daraitanensis</tp:taxon-name-part></tp:taxon-name> sp. nov. superficially resembles <tp:taxon-name><tp:taxon-name-part taxon-name-part-type="genus" reg="Metapocyrtus">M.</tp:taxon-name-part> (<tp:taxon-name-part taxon-name-part-type="subgenus" reg="Metapocyrtus">M.</tp:taxon-name-part>) <tp:taxon-name-part taxon-name-part-type="species" reg="mandarinus">mandarinus</tp:taxon-name-part></tp:taxon-name> Heller, 1916, and <tp:taxon-name><tp:taxon-name-part taxon-name-part-type="genus" reg="Metapocyrtus">M.</tp:taxon-name-part> (<tp:taxon-name-part taxon-name-part-type="subgenus" reg="Metapocyrtus">M.</tp:taxon-name-part>) <tp:taxon-name-part taxon-name-part-type="species" reg="pseudomandarinus">pseudomandarinus</tp:taxon-name-part></tp:taxon-name> Heller, 1921, but differs in the following characteristics: eyes closer together, not prominent on outline of head (as compared to <tp:taxon-name><tp:taxon-name-part taxon-name-part-type="genus" reg="Metapocyrtus">M.</tp:taxon-name-part> (<tp:taxon-name-part taxon-name-part-type="subgenus" reg="Metapocyrtus">M.</tp:taxon-name-part>) <tp:taxon-name-part taxon-name-part-type="species" reg="mandarinus">mandarinus</tp:taxon-name-part></tp:taxon-name> further apart, situated at sides; <tp:taxon-name><tp:taxon-name-part taxon-name-part-type="genus" reg="Metapocyrtus">M.</tp:taxon-name-part> (<tp:taxon-name-part taxon-name-part-type="subgenus" reg="Metapocyrtus">M.</tp:taxon-name-part>) <tp:taxon-name-part taxon-name-part-type="species" reg="pseudomandarinus">pseudomandarinus</tp:taxon-name-part></tp:taxon-name> convex, weakly prominent on outline of head); prothorax weakly arched dorsal contour, with two slightly angled scaly markings on each side of disc (as compared to <tp:taxon-name><tp:taxon-name-part taxon-name-part-type="genus" reg="Metapocyrtus">M.</tp:taxon-name-part> (<tp:taxon-name-part taxon-name-part-type="subgenus" reg="Metapocyrtus">M.</tp:taxon-name-part>) <tp:taxon-name-part taxon-name-part-type="species" reg="mandarinus">mandarinus</tp:taxon-name-part></tp:taxon-name>, prominently arched dorsal contour, with two sub-falcate scaly markings; <tp:taxon-name><tp:taxon-name-part taxon-name-part-type="genus" reg="Metapocyrtus">M.</tp:taxon-name-part> (<tp:taxon-name-part taxon-name-part-type="subgenus" reg="Metapocyrtus">M.</tp:taxon-name-part>) <tp:taxon-name-part taxon-name-part-type="species" reg="pseudomandarinus">pseudomandarinus</tp:taxon-name-part></tp:taxon-name>, weakly broadly arcuate dorsal contour, with two slanted longitudinal scaly markings); further, as compared to <tp:taxon-name><tp:taxon-name-part taxon-name-part-type="genus" reg="Metapocyrtus">M.</tp:taxon-name-part> (<tp:taxon-name-part taxon-name-part-type="subgenus" reg="Metapocyrtus">M.</tp:taxon-name-part>) <tp:taxon-name-part taxon-name-part-type="species" reg="pseudomandarinus">pseudomandarinus</tp:taxon-name-part></tp:taxon-name> with a weakly granulate projection of surface of prothorax, <tp:taxon-name><tp:taxon-name-part taxon-name-part-type="genus" reg="Metapocyrtus">M.</tp:taxon-name-part> (<tp:taxon-name-part taxon-name-part-type="subgenus" reg="Metapocyrtus">M.</tp:taxon-name-part>) <tp:taxon-name-part taxon-name-part-type="species" reg="daraitanensis">daraitanensis</tp:taxon-name-part></tp:taxon-name> has a smoother projection; elytra with four closely arranged horizontally spots at apical declivity (absent from both <tp:taxon-name><tp:taxon-name-part taxon-name-part-type="genus" reg="Metapocyrtus">M.</tp:taxon-name-part> (<tp:taxon-name-part taxon-name-part-type="subgenus" reg="Metapocyrtus">M.</tp:taxon-name-part>) <tp:taxon-name-part taxon-name-part-type="species" reg="mandarinus">mandarinus</tp:taxon-name-part></tp:taxon-name> and <tp:taxon-name><tp:taxon-name-part taxon-name-part-type="genus" reg="Metapocyrtus">M.</tp:taxon-name-part> (<tp:taxon-name-part taxon-name-part-type="subgenus" reg="Metapocyrtus">M.</tp:taxon-name-part>) <tp:taxon-name-part taxon-name-part-type="species" reg="pseudomandarinus">pseudomandarinus</tp:taxon-name-part></tp:taxon-name>); and surface between striael punctures even (as compared to <tp:taxon-name><tp:taxon-name-part taxon-name-part-type="genus" reg="Metapocyrtus">M.</tp:taxon-name-part> (<tp:taxon-name-part taxon-name-part-type="subgenus" reg="Metapocyrtus">M.</tp:taxon-name-part>) <tp:taxon-name-part taxon-name-part-type="species" reg="pseudomandarinus">pseudomandarinus</tp:taxon-name-part></tp:taxon-name> with an uneven projection). Female terminalia shown in Fig. <xref ref-type="fig" rid="F2">2D−F</xref>.</p></tp:treatment-sec><tp:treatment-sec sec-type="description" id="SECID0EEVAE"><title>Description.</title><p><bold><italic>Coloration</italic></bold>: Integuments, black except antennae reddish brown; Body surface, rostrum, head, legs, and underside with a weak luster. Head with sparse and minute punctures; forehead covered with sparse, shallow punctures, flat, weakly convex anteriorly; lateral surface below eye with imbricate, appressed, elliptical, peach scales interspersed with sparse piliform scales same coloration. Eyes medium-sized, matte, feebly convex, and moderately prominent from outline of head.</p><p><bold><italic>Rostrum</italic></bold> separated from the head by a distinct transverse groove, sparsely covered with fine punctures longer than wide (<abbrev xmlns:xlink="http://www.w3.org/1999/xlink" xlink:title="length of the rostrum" id="ABBRID0EWVAE" xlink:type="simple">LR</abbrev> 1.8 mm; <abbrev xmlns:xlink="http://www.w3.org/1999/xlink" xlink:title="maximum width across the rostrum" id="ABBRID0E1VAE" xlink:type="simple">WR</abbrev> 1.3 mm); dorsal surface with a scaly patch on basal half with appressed, ovate, and peach scales; lateral sides with sparse and suberect setae near apex; dorsum with a weakly depressed midline furrow extending until basal two-thirds; dorsal contour in lateral view almost flat and subapically gradually declined towards apex; lateral contour in dorsal view slightly constricted at base and weakly widened anteriorly, widest at apex; dorsolateral margin rounded, and apex with yellowish setae. Scape and funicle setose subequal in length; scape covered with appressed setae, funicle covered with suberect setae. Antennae with segments I and II subequal in length, three times longer than wide; segments III to IV slightly longer than wide, longer than segments V to VII; segments V-VI subequal, and segment VII slightly wider than long; club sub-ellipsoidal, nearly three times longer than wide. <bold><italic>Prothorax</italic></bold> sub-globular, basal margin wider than apical margin, wider than long (<abbrev xmlns:xlink="http://www.w3.org/1999/xlink" xlink:title="pronotal length, from the base to apex along the midline" id="ABBRID0EBWAE" xlink:type="simple">LP</abbrev> 2.7 mm; <abbrev xmlns:xlink="http://www.w3.org/1999/xlink" xlink:title="maximum width across the pronotum" id="ABBRID0EFWAE" xlink:type="simple">WP</abbrev> 3.5 mm), mostly smooth with sparse and minute punctures, each puncture with very minute setae, and scaly marks. Pronotum with the following scaly marking of round, appressed, and imbricate peach scales: thin stripes along apical and lateral margins, and two longitudinal recurved stripes on each side of pronotum; dorsal contour in lateral moderately convex, lateral contour in dorsal view from base to apex uniformly arcuate, widest on apical third. <bold><italic>Elytra</italic></bold> ovate, longer than wide (<abbrev xmlns:xlink="http://www.w3.org/1999/xlink" xlink:title="elytral length, from the level of the basal margins to the apex of the elytra" id="ABBRID0EMWAE" xlink:type="simple">LE</abbrev> 6.3 mm / <abbrev xmlns:xlink="http://www.w3.org/1999/xlink" xlink:title="maximum width across the elytra" id="ABBRID0EQWAE" xlink:type="simple">WE</abbrev> 5.3 mm), wider and more than twice longer than prothorax (<abbrev xmlns:xlink="http://www.w3.org/1999/xlink" xlink:title="maximum width across the elytra" id="ABBRID0EUWAE" xlink:type="simple">WE</abbrev> 5.3 mm; <abbrev xmlns:xlink="http://www.w3.org/1999/xlink" xlink:title="maximum width across the pronotum" id="ABBRID0EYWAE" xlink:type="simple">WP</abbrev> 3.5 mm; <abbrev xmlns:xlink="http://www.w3.org/1999/xlink" xlink:title="elytral length, from the level of the basal margins to the apex of the elytra" id="ABBRID0E3WAE" xlink:type="simple">LE</abbrev> 6.3 mm; <abbrev xmlns:xlink="http://www.w3.org/1999/xlink" xlink:title="pronotal length, from the base to apex along the midline" id="ABBRID0EAXAE" xlink:type="simple">LP</abbrev> 2.7 mm). Each elytron striate punctate with the following scaly markings of round, appressed and imbricate peach scales: a) thin stripe near base, b) one longitudinal continuous thin stripe from base to apex, subparallel to each other dorsally, c) thin transverse stripe along middle, thin stripe along lateral margin contiguous with basal and dorsal stripe forming a triangular scaly mark, d) two thin longitudinal stripes on lateral sides interrupted on apicad, and e) small spots near suture subapically almost forming a thin stripe. Dorsal contour in lateral view strongly convex with gradual apical declivity, lateral contour in dorsal view uniformly convex, gradually widened from a narrow base towards middle, then gradually narrows towards a weakly acute apex, widest at middle.</p><fig id="F4" position="float" orientation="portrait"><object-id xmlns:xlink="http://www.w3.org/1999/xlink" content-type="doi" xlink:type="simple">10.3897/zookeys.1245.155167.figure4</object-id><object-id xmlns:xlink="http://www.w3.org/1999/xlink" content-type="arpha" xlink:type="simple">BFF09348-8DC7-57D7-A1D6-2862C2BB8BF0</object-id><label>Figure 4.</label><caption><p>Habitus of <tp:taxon-name><tp:taxon-name-part taxon-name-part-type="genus" reg="Metapocyrtus">Metapocyrtus</tp:taxon-name-part> (<tp:taxon-name-part taxon-name-part-type="subgenus" reg="Metapocyrtus">Metapocyrtus</tp:taxon-name-part>) <tp:taxon-name-part taxon-name-part-type="species" reg="daraitanensis">daraitanensis</tp:taxon-name-part></tp:taxon-name> Cabras, Estacio, Agbas &amp; Obrial, sp. nov. <bold>A.</bold> Dorsal; <bold>B.</bold> Ditto, lateral.</p></caption><graphic xmlns:xlink="http://www.w3.org/1999/xlink" xlink:href="zookeys-1245-229_article-155167__-g004.jpg" position="float" orientation="portrait" xlink:type="simple" id="oo_1374537.jpg"><uri content-type="original_file" xlink:type="simple">https://binary.pensoft.net/fig/1374537</uri></graphic></fig><p><bold><italic>Legs</italic></bold> with moderately clavate femora. Femora black, sparsely covered with minute setae and with a band of appressed, round and contiguous peach scales on apical third. Tibiae covered with subappressed, brown setae, and with appressed, round to elliptical, contiguous peach scales on external margin. Protibiae with denticles; pro and mesotibiae mucronate at apex. Tarsi is moderately long with long suberect setae, mesotarsomere 1, and metatarsomere 1 subequal, slightly longer than protarsomere 1. Tarsomere 1 elongate, and narrowly subtriangular, longer than tarsomere 2; tarsomere 2 short, triangular, and simple without sharp projections at apical corners; tarsomere 3 bilobed, subequal in length with tarsomere 2; tarsomere 5 longer than tarsomere 1; tarsal claws free. Coxae covered with sparse, suberect setae. Mesoventrite covered with short pubescence; mesepesternite with a patch of appressed, imbricate and peach scales; metaventrite with short pubescence and a patch of appressed, imbricate, pale yellow and peach scales on distal ends; Ventrite I and II connate and weakly convex, III-V well separated. Ventrite I-V with minute pubescence. Ventrite V weakly convex anteriorly and with small punctures posteriorly.</p><p><bold>Male.</bold> Unknown.</p></tp:treatment-sec><tp:treatment-sec sec-type="etymology" id="SECID0EOYAE"><title>Etymology.</title><p><italic>Metapocyrtus</italic> (<italic>Metapocyrtus</italic>) <italic>daraitanensis</italic> Cabras, Estacio, Agbas &amp; Obrial, sp. nov. is named after its type locality, Barangay Daraitan in Tanay, Rizal, Philippines, where the species was discovered.</p></tp:treatment-sec><tp:treatment-sec sec-type="distribution" id="SECID0E1YAE"><title>Distribution.</title><p><tp:taxon-name><tp:taxon-name-part taxon-name-part-type="genus" reg="Metapocyrtus">Metapocyrtus</tp:taxon-name-part> (<tp:taxon-name-part taxon-name-part-type="subgenus" reg="Metapocyrtus">Metapocyrtus</tp:taxon-name-part>) <tp:taxon-name-part taxon-name-part-type="species" reg="daraitanensis">daraitanensis</tp:taxon-name-part></tp:taxon-name> Cabras, Estacio, Agbas &amp; Obrial, sp. nov. is known so far from its type locality in Tanay, Rizal.</p></tp:treatment-sec><tp:treatment-sec><!--Section generated to contain objects referenced in tp:taxon-treatment.--><fig id="F3" position="float" orientation="portrait"><object-id xmlns:xlink="http://www.w3.org/1999/xlink" content-type="doi" xlink:type="simple">10.3897/zookeys.1245.155167.figure3</object-id><object-id xmlns:xlink="http://www.w3.org/1999/xlink" content-type="arpha" xlink:type="simple">87FB26A3-9247-5245-AFD1-F800189916F9</object-id><label>Figure 3.</label><caption><p>Habitus of <italic><tp:taxon-name><tp:taxon-name-part taxon-name-part-type="genus" reg="Eupachyrrhynchus">Eupachyrrhynchus</tp:taxon-name-part></tp:taxon-name></italic> spp. <bold>A.</bold><italic><tp:taxon-name><tp:taxon-name-part taxon-name-part-type="genus" reg="Eupachyrrhynchus">E.</tp:taxon-name-part><tp:taxon-name-part taxon-name-part-type="species" reg="joybelmonteae">joybelmonteae</tp:taxon-name-part></tp:taxon-name></italic> Cabras, Estacio, Agbas &amp; Obrial, sp. nov.; <bold>B.</bold><italic><tp:taxon-name><tp:taxon-name-part taxon-name-part-type="genus" reg="Eupachyrrhynchus">E.</tp:taxon-name-part><tp:taxon-name-part taxon-name-part-type="species" reg="rukmaneae">rukmaneae</tp:taxon-name-part></tp:taxon-name></italic>.</p></caption><graphic xmlns:xlink="http://www.w3.org/1999/xlink" xlink:href="zookeys-1245-229_article-155167__-g003.jpg" position="float" orientation="portrait" xlink:type="simple" id="oo_1374536.jpg"><uri content-type="original_file" xlink:type="simple">https://binary.pensoft.net/fig/1374536</uri></graphic></fig><fig id="F1" position="float" orientation="portrait"><object-id xmlns:xlink="http://www.w3.org/1999/xlink" content-type="doi" xlink:type="simple">10.3897/zookeys.1245.155167.figure1</object-id><object-id xmlns:xlink="http://www.w3.org/1999/xlink" content-type="arpha" xlink:type="simple">BC281B32-E371-54D3-859B-00AE65503140</object-id><label>Figure 1.</label><caption><p><italic><tp:taxon-name><tp:taxon-name-part taxon-name-part-type="genus" reg="Eupachyrrhynchus">Eupachyrrhynchus</tp:taxon-name-part><tp:taxon-name-part taxon-name-part-type="species" reg="joybelmonteae">joybelmonteae</tp:taxon-name-part></tp:taxon-name></italic> Cabras, Estacio, Agbas &amp; Obrial, sp. nov.: <bold>A.</bold> Male holotype, dorsal habitus; <bold>B.</bold> Female paratype, dorsal habitus; <bold>C.</bold> Male, lateral habitus; <bold>D.</bold> Female, lateral habitus.</p></caption><graphic xmlns:xlink="http://www.w3.org/1999/xlink" xlink:href="zookeys-1245-229_article-155167__-g001.jpg" position="float" orientation="portrait" xlink:type="simple" id="oo_1374534.jpg"><uri content-type="original_file" xlink:type="simple">https://binary.pensoft.net/fig/1374534</uri></graphic></fig><fig id="F2" position="float" orientation="portrait"><object-id xmlns:xlink="http://www.w3.org/1999/xlink" content-type="doi" xlink:type="simple">10.3897/zookeys.1245.155167.figure2</object-id><object-id xmlns:xlink="http://www.w3.org/1999/xlink" content-type="arpha" xlink:type="simple">E8ADD9E5-2D7B-55A3-B265-9D610E9DA544</object-id><label>Figure 2.</label><caption><p>Male genitalia of <italic><tp:taxon-name><tp:taxon-name-part taxon-name-part-type="genus" reg="Eupachyrrhynchus">Eupachyrrhynchus</tp:taxon-name-part><tp:taxon-name-part taxon-name-part-type="species" reg="joybelmonteae">joybelmonteae</tp:taxon-name-part></tp:taxon-name></italic> Cabras, Estacio, Agbas &amp; Obrial, sp. nov. and female terminalia of <tp:taxon-name><tp:taxon-name-part taxon-name-part-type="genus" reg="Metapocyrtus">Metapocyrtus</tp:taxon-name-part> (<tp:taxon-name-part taxon-name-part-type="subgenus" reg="Metapocyrtus">Metapocyrtus</tp:taxon-name-part>) <tp:taxon-name-part taxon-name-part-type="species" reg="daraitanensis">daraitanensis</tp:taxon-name-part></tp:taxon-name> Cabras, Estacio, Agbas &amp; Obrial, sp. nov.: <bold>A−D.</bold><italic><tp:taxon-name><tp:taxon-name-part taxon-name-part-type="genus" reg="Eupachyrrhynchus">E.</tp:taxon-name-part><tp:taxon-name-part taxon-name-part-type="species" reg="joybelmonteae">joybelmonteae</tp:taxon-name-part></tp:taxon-name></italic> sp. nov.: <bold>A.</bold> Aedeagus, dorsal view; <bold>B.</bold> Idem, lateral view; <bold>C.</bold> Sternite IX in dorsal view; <bold>D−F.</bold><tp:taxon-name><tp:taxon-name-part taxon-name-part-type="genus" reg="Metapocyrtus">Metapocyrtus</tp:taxon-name-part> (<tp:taxon-name-part taxon-name-part-type="subgenus" reg="Metapocyrtus">Metapocyrtus</tp:taxon-name-part>) <tp:taxon-name-part taxon-name-part-type="species" reg="daraitanensis">daraitanensis</tp:taxon-name-part></tp:taxon-name> Cabras, Estacio, Agbas &amp; Obrial, sp. nov.: <bold>D.</bold> Ovipositor; <bold>E.</bold> Spermatheca; <bold>F.</bold> Sternite VIII.</p></caption><graphic xmlns:xlink="http://www.w3.org/1999/xlink" xlink:href="zookeys-1245-229_article-155167__-g002.jpg" position="float" orientation="portrait" xlink:type="simple" id="oo_1374535.jpg"><uri content-type="original_file" xlink:type="simple">https://binary.pensoft.net/fig/1374535</uri></graphic></fig></tp:treatment-sec></tp:taxon-treatment>
